# Supplementary material for: Exposure of human cerebral microvascular endothelial cells hCMEC/D3 to laminar shear stress induces vascular protective responses
Source: Fluids Barriers CNS. 2022 Jun 3;19:41. doi: 10.1186/s12987-022-00344-w (PMC9164338; doi:10.1186/s12987-022-00344-w)
Supplement: Supplementary file 1 — Additional file 1: Full crude dataset of proteomics study. [file 12987_2022_344_MOESM1_ESM.xlsx]

## Sheet: proteomic table
Symbol	UNIPROT ACCESSION	Entrez Gene ID	Entrez Gene Name	Location	Type(s)	ANOVA p-value	p-value 5dyn.cm-2 vs. Static	fold change 5dyn.cm-2 vs. Static	p-value 10dyn.cm-2 vs. Static	fold change 10dyn.cm-2 vs. Static
HELZ2	Q9BYK8	85441	helicase with zinc finger 2	Nucleus	transcription regulator	0.00146	not in 5dyn.cm-2	not in 5dyn.cm-2	nsde	nsde
MGLL	Q99685	11343	monoglyceride lipase	Plasma Membrane	enzyme	0.0375	not in 5dyn.cm-2	not in 5dyn.cm-2	nsde	nsde
ITM2B	Q9Y287	9445	integral membrane protein 2B	Plasma Membrane	other	0.0253	0.00413	2.009	nsde	nsde
PCBD1	P61457	5092	pterin-4 alpha-carbinolamine dehydratase 1	Nucleus	transcription regulator	0.0419	0.0186	1.942	nsde	nsde
PGLS	O95336	25796	6-phosphogluconolactonase	Cytoplasm	enzyme	0.0223	0.00961	1.7	nsde	nsde
NUDT4	Q9NZJ9	11163	nudix hydrolase 4	Cytoplasm	phosphatase	0.0104	0.000802	1.602	nsde	nsde
TSTA3	Q13630	7264	tissue specific transplantation antigen P35B	Plasma Membrane	enzyme	0.0472	0.022	1.544	nsde	nsde
CPT1A	P50416	1374	carnitine palmitoyltransferase 1A	Cytoplasm	enzyme	0.0163	0.00245	1.46	nsde	nsde
RETSAT	Q6NUM9	54884	retinol saturase	Cytoplasm	enzyme	0.016	0.00599	1.453	nsde	nsde
FDPS	P14324	2224	farnesyl diphosphate synthase	Cytoplasm	enzyme	0.0232	0.0119	1.418	nsde	nsde
FAH	P16930	2184	fumarylacetoacetate hydrolase	Cytoplasm	enzyme	0.0479	0.00859	1.392	nsde	nsde
RUFY1	Q96T51	80230	RUN and FYVE domain containing 1	Cytoplasm	other	0.0218	0.0446	1.372	nsde	nsde
NAPRT	Q6XQN6	93100	nicotinate phosphoribosyltransferase	Cytoplasm	enzyme	0.0439	0.0148	1.358	nsde	nsde
FKBP5	Q13451	2289	FKBP prolyl isomerase 5	Nucleus	enzyme	0.021	0.0144	1.314	nsde	nsde
HTRA1	Q92743	5654	HtrA serine peptidase 1	Extracellular Space	peptidase	0.000687	0.0318	1.273	nsde	nsde
ARHGAP18	Q8N392	93663	Rho GTPase activating protein 18	Cytoplasm	other	0.0185	0.0165	1.261	nsde	nsde
MRI1	Q9BV20	84245	methylthioribose-1-phosphate isomerase 1	Cytoplasm	translation regulator	0.0371	0.0204	1.235	nsde	nsde
DFFA	O00273	1676	DNA fragmentation factor subunit alpha	Nucleus	enzyme	0.0275	0.028	1.234	nsde	nsde
PIK3C2A	O00443	5286	phosphatidylinositol-4-phosphate 3-kinase catalytic subunit type 2 alpha	Cytoplasm	kinase	0.00711	0.00104	1.231	nsde	nsde
ATP6V1C1	P21283	528	ATPase H+ transporting V1 subunit C1	Cytoplasm	transporter	0.0224	0.00754	1.213	nsde	nsde
SND1	Q7KZF4	27044	staphylococcal nuclease and tudor domain containing 1	Nucleus	enzyme	0.00643	0.00419	-1.201	nsde	nsde
NUP85	Q9BW27	79902	nucleoporin 85	Cytoplasm	other	0.00965	0.0315	-1.201	nsde	nsde
PYGL	P06737	5836	glycogen phosphorylase L	Cytoplasm	enzyme	0.0135	0.0122	-1.213	nsde	nsde
TOP2A	P11388-3	7153	DNA topoisomerase II alpha	Nucleus	enzyme	0.00943	0.00246	-1.223	nsde	nsde
ACTN1	P12814	87	actinin alpha 1	Cytoplasm	transcription regulator	0.0116	0.002	-1.224	nsde	nsde
HSPA5	P11021	3309	heat shock protein family A (Hsp70) member 5	Cytoplasm	enzyme	0.0098	0.00184	-1.229	nsde	nsde
CHERP	Q8IWX8	10523	calcium homeostasis endoplasmic reticulum protein	Cytoplasm	other	0.0341	0.00878	-1.229	nsde	nsde
SEPTIN7	Q16181	989	septin 7	Cytoplasm	other	0.00944	0.0483	-1.234	nsde	nsde
ACADM	P11310	34	acyl-CoA dehydrogenase medium chain	Cytoplasm	enzyme	0.0209	0.0148	-1.238	nsde	nsde
KARS1	Q15046	3735	lysyl-tRNA synthetase 1	Cytoplasm	enzyme	0.00189	0.00897	-1.245	nsde	nsde
IPO7	O95373	10527	importin 7	Nucleus	transporter	0.0223	0.00446	-1.247	nsde	nsde
IMPDH2	P12268	3615	inosine monophosphate dehydrogenase 2	Cytoplasm	enzyme	0.0115	0.0456	-1.248	nsde	nsde
ZYX	Q15942	7791	zyxin	Plasma Membrane	other	0.0484	0.000393	-1.249	nsde	nsde
HYOU1	Q9Y4L1	10525	hypoxia up-regulated 1	Cytoplasm	other	0.027	0.00176	-1.275	nsde	nsde
EIF5B	O60841	9669	eukaryotic translation initiation factor 5B	Cytoplasm	translation regulator	0.0316	0.0282	-1.281	nsde	nsde
RAB5A	P20339	5868	RAB5A, member RAS oncogene family	Cytoplasm	enzyme	0.0147	0.0259	-1.293	nsde	nsde
EMC1	Q8N766	23065	ER membrane protein complex subunit 1	Plasma Membrane	other	0.0455	0.0106	-1.297	nsde	nsde
NPM1	P06748	4869	nucleophosmin 1	Nucleus	transcription regulator	0.0131	0.00247	-1.302	nsde	nsde
QRICH1	Q2TAL8	54870	glutamine rich 1	Nucleus	other	0.0398	0.023	-1.303	nsde	nsde
SRPRB	Q9Y5M8	58477	SRP receptor subunit beta	Cytoplasm	other	0.0222	0.00167	-1.344	nsde	nsde
NOP2	P46087	4839	NOP2 nucleolar protein	Nucleus	other	0.0387	0.0231	-1.356	nsde	nsde
SPECC1L	Q69YQ0	23384	sperm antigen with calponin homology and coiled-coil domains 1 like	Extracellular Space	other	0.0221	0.0222	-1.357	nsde	nsde
CKAP2	Q8WWK9-5	26586	cytoskeleton associated protein 2	Cytoplasm	other	0.0105	0.000734	-1.359	nsde	nsde
FHL2	Q14192	2274	four and a half LIM domains 2	Nucleus	transcription regulator	0.000146	0.00312	-1.363	nsde	nsde
TACC3	Q9Y6A5	10460	transforming acidic coiled-coil containing protein 3	Nucleus	other	0.00549	0.0208	-1.367	nsde	nsde
PALM2AKAP2	Q9Y2D5-6	445815	PALM2 and AKAP2 fusion	Plasma Membrane	other	0.000421	0.00272	-1.375	nsde	nsde
RCL1	Q9Y2P8	10171	RNA terminal phosphate cyclase like 1	Nucleus	enzyme	0.0437	0.00436	-1.381	nsde	nsde
FTSJ3	Q8IY81	117246	FtsJ RNA 2'-O-methyltransferase 3	Nucleus	enzyme	0.00935	0.0103	-1.396	nsde	nsde
H1-10	Q92522	8971	H1.10 linker histone	Nucleus	other	0.0172	0.0256	-1.398	nsde	nsde
DHX38	Q92620	9785	DEAH-box helicase 38	Nucleus	enzyme	0.0143	0.00658	-1.408	nsde	nsde
KPNA2	P52292	3838	karyopherin subunit alpha 2	Nucleus	transporter	6.02e-06	3.79e-06	-1.41	nsde	nsde
PUM3	Q15397	9933	pumilio RNA binding family member 3	Nucleus	other	0.00347	0.00269	-1.415	nsde	nsde
ERGIC1	Q969X5	57222	endoplasmic reticulum-golgi intermediate compartment 1	Cytoplasm	other	0.003	0.0343	-1.432	nsde	nsde
ACSL5	Q9ULC5	51703	acyl-CoA synthetase long chain family member 5	Cytoplasm	enzyme	0.0464	0.0464	-1.508	nsde	nsde
COX6C	P09669	1345	cytochrome c oxidase subunit 6C	Cytoplasm	enzyme	0.0137	0.0116	-1.566	nsde	nsde
NEGR1	Q7Z3B1	257194	neuronal growth regulator 1	Plasma Membrane	other	0.0352	0.0259	-1.656	nsde	nsde
WDR11	Q9BZH6	55717	WD repeat domain 11	Cytoplasm	other	0.0363	0.0309	-1.693	nsde	nsde
HSP90AB4P	Q58FF6	664618	heat shock protein 90 alpha family class B member 4, pseudogene	Other	other	0.0362	0.00254	-1.707	nsde	nsde
GALNT2	Q10471	2590	polypeptide N-acetylgalactosaminyltransferase 2	Cytoplasm	enzyme	0.0114	0.0279	-1.76	nsde	nsde
BAZ1B	Q9UIG0	9031	bromodomain adjacent to zinc finger domain 1B	Nucleus	transcription regulator	0.0322	0.0407	-1.84	nsde	nsde
ELP1	O95163	8518	elongator complex protein 1	Cytoplasm	other	0.006	0.00965	-1.974	nsde	nsde
DDX24	Q9GZR7	57062	DEAD-box helicase 24	Nucleus	enzyme	0.00981	0.0295	-1.989	nsde	nsde
EPPK1	P58107	83481	epiplakin 1	Cytoplasm	other	0.0161	0.019	-2.137	nsde	nsde
NDUFV2	P19404	4729	NADH:ubiquinone oxidoreductase core subunit V2	Cytoplasm	enzyme	0.000611	0.000912	-2.578	nsde	nsde
IFI44L	Q53G44	10964	interferon induced protein 44 like	Nucleus	other	0.0044	0.0148	-2.897	nsde	nsde
SDHB	P21912	6390	succinate dehydrogenase complex iron sulfur subunit B	Cytoplasm	enzyme	0.00556	0.0137	-2.928	nsde	nsde
DDX60	Q8IY21	55601	DExD/H-box helicase 60	Cytoplasm	enzyme	0.0123	0.0198	-3.552	nsde	nsde
TACSTD2	P09758	4070	tumor associated calcium signal transducer 2	Plasma Membrane	other	0.0109	nsde	nsde	not in 10dyn.cm-2	not in 10dyn.cm-2
CEBPZ	Q03701	10153	CCAAT enhancer binding protein zeta	Nucleus	transcription regulator	0.0212	nsde	nsde	not in 10dyn.cm-2	not in 10dyn.cm-2
SMC6	Q96SB8	79677	structural maintenance of chromosomes 6	Nucleus	other	0.0255	nsde	nsde	not in 10dyn.cm-2	not in 10dyn.cm-2
CLEC2B	Q92478	9976	C-type lectin domain family 2 member B	Plasma Membrane	other	0.03	nsde	nsde	not in 10dyn.cm-2	not in 10dyn.cm-2
TGFBI	Q15582	7045	transforming growth factor beta induced	Extracellular Space	other	0.003	not in 5dyn.cm-2	not in 5dyn.cm-2	not in 10dyn.cm-2	not in 10dyn.cm-2
ANGPTL4	Q9BY76	51129	angiopoietin like 4	Extracellular Space	other	0.00885	not in 5dyn.cm-2	not in 5dyn.cm-2	not in 10dyn.cm-2	not in 10dyn.cm-2
NDUFA7	O95182	4701	NADH:ubiquinone oxidoreductase subunit A7	Cytoplasm	enzyme	0.0127	0.0103	-2.137	not in 10dyn.cm-2	not in 10dyn.cm-2
PPAT	Q06203	5471	phosphoribosyl pyrophosphate amidotransferase	Cytoplasm	enzyme	0.0302	0.0202	-2.185	not in 10dyn.cm-2	not in 10dyn.cm-2
MX2	P20592	4600	MX dynamin like GTPase 2	Nucleus	enzyme	0.00492	0.00294	-3.152	not in 10dyn.cm-2	not in 10dyn.cm-2
HMOX1	P09601	3162	heme oxygenase 1	Cytoplasm	enzyme	1.78e-06	7.47e-05	10.424	2.82e-05	16.263
FABP3	P05413	2170	fatty acid binding protein 3	Cytoplasm	transporter	2.67e-05	0.000177	6.315	0.00239	7.756
NQO1	P15559	1728	NAD(P)H quinone dehydrogenase 1	Cytoplasm	enzyme	4.38e-06	7.15e-05	3.867	6.09e-05	4.103
SQSTM1	Q13501	8878	sequestosome 1	Cytoplasm	transcription regulator	9.74e-06	0.000108	2.943	2.48e-05	3.943
NDFIP1	Q9BT67	80762	Nedd4 family interacting protein 1	Cytoplasm	other	0.00409	0.0134	2.833	0.00505	3.82
MAP1LC3B	Q9GZQ8	81631	microtubule associated protein 1 light chain 3 beta	Cytoplasm	other	0.0292	nsde	nsde	0.0135	3.348
ME1	P48163	4199	malic enzyme 1	Cytoplasm	enzyme	0.000152	0.00416	2.766	0.000182	2.652
TXNRD1	Q16881	7296	thioredoxin reductase 1	Cytoplasm	enzyme	0.000389	0.00444	2.155	0.00196	2.515
AHNAK2	Q8IVF2-3	113146	AHNAK nucleoprotein 2	Cytoplasm	other	0.0145	nsde	nsde	0.0234	2.501
G6PD	P11413	2539	glucose-6-phosphate dehydrogenase	Cytoplasm	enzyme	2.68e-06	2.19e-05	2.416	2.13e-05	2.392
DUSP3	P51452	1845	dual specificity phosphatase 3	Cytoplasm	phosphatase	0.00251	nsde	nsde	0.00128	2.339
JAK1	P23458	3716	Janus kinase 1	Cytoplasm	kinase	0.0424	0.0185	2.001	0.0363	2.3
GCLM	P48507	2730	glutamate-cysteine ligase modifier subunit	Cytoplasm	enzyme	8.9e-06	0.000137	2.428	0.000185	2.285
TMEM59	Q9BXS4	9528	transmembrane protein 59	Plasma Membrane	peptidase	0.0062	0.00818	2.878	0.0102	2.267
CALCOCO1	Q9P1Z2	57658	calcium binding and coiled-coil domain 1	Nucleus	transcription regulator	0.0245	0.0453	2.132	0.00868	2.22
GUK1	Q16774	2987	guanylate kinase 1	Cytoplasm	kinase	0.0163	0.0127	2.066	0.00537	2.218
ANPEP	P15144	290	alanyl aminopeptidase, membrane	Plasma Membrane	peptidase	0.000117	0.00158	1.954	0.000396	2.191
NT5C2	P49902	22978	5'-nucleotidase, cytosolic II	Cytoplasm	phosphatase	0.000707	0.0248	1.378	0.00111	2.169
PON2	Q15165	5445	paraoxonase 2	Plasma Membrane	enzyme	0.00242	nsde	nsde	0.00252	2.1
FDFT1	P37268	2222	farnesyl-diphosphate farnesyltransferase 1	Cytoplasm	enzyme	0.00465	0.000145	2.431	0.0133	2.058
SULT1A3/SULT1A4	P0DMM9	6818|445329	sulfotransferase family 1A member 3	Cytoplasm	enzyme	0.0227	0.0053	1.458	0.00922	2.016
GLTP	Q9NZD2	51228	glycolipid transfer protein	Cytoplasm	transporter	0.0401	nsde	nsde	0.00186	1.998
COBLL1	Q53SF7	22837	cordon-bleu WH2 repeat protein like 1	Extracellular Space	other	0.00125	nsde	nsde	0.00259	1.986
PTGR1	Q14914	22949	prostaglandin reductase 1	Cytoplasm	enzyme	0.00432	nsde	nsde	0.00453	1.974
CASP8	Q14790	841	caspase 8	Nucleus	peptidase	0.0447	nsde	nsde	0.0155	1.94
OVCA2	Q8WZ82	124641	OVCA2 serine hydrolase domain containing	Cytoplasm	other	0.0286	nsde	nsde	0.0213	1.934
SLC7A2	P52569	6542	solute carrier family 7 member 2	Plasma Membrane	transporter	0.0242	nsde	nsde	0.0135	1.934
IFT27	Q9BW83	11020	intraflagellar transport 27	Extracellular Space	enzyme	0.0269	nsde	nsde	0.0156	1.925
ZNF185	O15231-3	7739	zinc finger protein 185 with LIM domain	Plasma Membrane	other	0.00334	0.0272	1.53	0.00181	1.923
SULT1A1	P50225	6817	sulfotransferase family 1A member 1	Cytoplasm	enzyme	0.00847	8.14e-05	1.877	0.0156	1.901
CALCOCO2	Q13137-4	10241	calcium binding and coiled-coil domain 2	Nucleus	other	0.000943	0.012	1.614	0.000107	1.874
NQO2	P16083	4835	N-ribosyldihydronicotinamide:quinone reductase 2	Cytoplasm	enzyme	0.000259	0.0012	1.769	0.00152	1.869
SDCBP	O00560	6386	syndecan binding protein	Plasma Membrane	enzyme	0.00285	0.0206	1.563	0.00642	1.867
RIPOR1	Q6ZS17	79567	RHO family interacting cell polarization regulator 1	Cytoplasm	other	6.08e-05	0.0191	1.497	0.00305	1.858
IDI1	Q13907	3422	isopentenyl-diphosphate delta isomerase 1	Cytoplasm	enzyme	0.000365	0.00396	1.747	0.0104	1.847
GSR	P00390	2936	glutathione-disulfide reductase	Cytoplasm	enzyme	0.00134	0.00344	1.737	0.000738	1.844
GBE1	Q04446	2632	1,4-alpha-glucan branching enzyme 1	Cytoplasm	enzyme	0.022	0.0214	1.426	0.0201	1.839
LAPTM4A	Q15012	9741	lysosomal protein transmembrane 4 alpha	Cytoplasm	other	0.00335	0.00572	2.306	0.0199	1.814
ANXA4	P09525	307	annexin A4	Plasma Membrane	other	0.000115	0.00251	1.321	0.000406	1.794
KCTD12	Q96CX2	115207	potassium channel tetramerization domain containing 12	Plasma Membrane	ion channel	0.000385	0.00673	1.837	0.000272	1.78
PPM1F	P49593	9647	protein phosphatase, Mg2+/Mn2+ dependent 1F	Cytoplasm	phosphatase	0.00951	0.0182	1.473	0.0199	1.762
SORBS1	Q9BX66-9	10580	sorbin and SH3 domain containing 1	Plasma Membrane	other	0.0159	0.00593	2.306	0.0434	1.754
RRAGC	Q9HB90	64121	Ras related GTP binding C	Cytoplasm	enzyme	0.0469	nsde	nsde	0.0102	1.744
RTCA	O00442	8634	RNA 3'-terminal phosphate cyclase	Nucleus	enzyme	0.0016	0.0204	1.283	0.00199	1.738
PNP	P00491	4860	purine nucleoside phosphorylase	Nucleus	enzyme	0.00291	0.0284	1.25	0.00394	1.735
BAG3	O95817	9531	BAG cochaperone 3	Cytoplasm	other	0.0115	nsde	nsde	0.0352	1.729
TKT	P29401	7086	transketolase	Cytoplasm	enzyme	1.21e-05	3.81e-05	1.597	8.93e-05	1.725
SLC9A3R2	Q15599	9351	SLC9A3 regulator 2	Plasma Membrane	transporter	1.04e-05	0.000787	1.706	0.00233	1.717
NRBP1	Q9UHY1	29959	nuclear receptor binding protein 1	Nucleus	kinase	0.00198	0.029	1.354	0.00103	1.714
EIF4B	P23588	1975	eukaryotic translation initiation factor 4B	Cytoplasm	translation regulator	0.049	0.0401	1.478	0.0284	1.707
SH3BGRL3	Q9H299	83442	SH3 domain binding glutamate rich protein like 3	Nucleus	other	0.00174	0.00117	1.871	0.00557	1.699
DNPEP	Q9ULA0	23549	aspartyl aminopeptidase	Cytoplasm	peptidase	0.0315	nsde	nsde	0.00662	1.694
UAP1L1	Q3KQV9	91373	UDP-N-acetylglucosamine pyrophosphorylase 1 like 1	Other	other	0.0352	nsde	nsde	0.0205	1.671
SERINC1	Q9NRX5	57515	serine incorporator 1	Plasma Membrane	transporter	0.000125	0.000216	2.267	0.00943	1.665
TALDO1	P37837	6888	transaldolase 1	Cytoplasm	enzyme	0.0018	0.0036	1.888	0.00221	1.664
RNF149	Q8NC42	284996	ring finger protein 149	Cytoplasm	enzyme	0.0263	nsde	nsde	0.0457	1.661
SLC12A9	Q9BXP2	56996	solute carrier family 12 member 9	Plasma Membrane	transporter	0.0383	nsde	nsde	0.0217	1.655
GNPDA1	P46926	10007	glucosamine-6-phosphate deaminase 1	Cytoplasm	enzyme	3.36e-05	0.00095	1.457	0.000313	1.648
HS1BP3	Q53T59	64342	HCLS1 binding protein 3	Other	other	0.0188	nsde	nsde	0.00116	1.647
CAMK1	Q14012	8536	calcium/calmodulin dependent protein kinase I	Cytoplasm	kinase	0.00778	0.0126	1.467	0.0107	1.642
C5orf51	A6NDU8	285636	chromosome 5 open reading frame 51	Other	other	0.00108	nsde	nsde	0.00444	1.638
PKN1	Q16512	5585	protein kinase N1	Cytoplasm	kinase	0.00512	nsde	nsde	0.00144	1.618
GET4	Q7L5D6	51608	guided entry of tail-anchored proteins factor 4	Cytoplasm	other	0.00898	nsde	nsde	0.002	1.61
GSN	P06396-2	2934	gelsolin	Extracellular Space	other	0.000659	0.00225	1.347	0.000558	1.609
RRM2	P31350	6241	ribonucleotide reductase regulatory subunit M2	Nucleus	enzyme	0.00118	0.0275	1.286	0.00676	1.604
CAPG	P40121	822	capping actin protein, gelsolin like	Nucleus	other	0.0465	0.0349	1.234	0.0307	1.585
STXBP1	P61764	6812	syntaxin binding protein 1	Cytoplasm	transporter	0.0105	nsde	nsde	0.00828	1.585
ATG3	Q9NT62	64422	autophagy related 3	Cytoplasm	enzyme	0.011	nsde	nsde	0.0171	1.581
AK1	P00568	203	adenylate kinase 1	Cytoplasm	kinase	0.012	0.0252	1.432	0.00551	1.578
ANXA5	P08758	308	annexin A5	Plasma Membrane	transporter	0.017	0.0486	1.343	0.018	1.559
ATP6V1E1	P36543	529	ATPase H+ transporting V1 subunit E1	Cytoplasm	transporter	0.00715	0.000956	1.468	0.00184	1.555
TPM4	P67936-2	7171	tropomyosin 4	Cytoplasm	other	5.45e-05	0.00203	1.327	0.000761	1.548
ANXA1	P04083	301	annexin A1	Plasma Membrane	enzyme	4.97e-05	0.00654	1.222	0.000464	1.547
HSPA1A/HSPA1B	P0DMV8	3303|3304	heat shock protein family A (Hsp70) member 1A	Cytoplasm	enzyme	0.0356	0.0478	1.475	0.0201	1.539
GLRX3	O76003	10539	glutaredoxin 3	Cytoplasm	enzyme	0.00177	nsde	nsde	0.00756	1.537
FLNC	Q14315	2318	filamin C	Cytoplasm	other	0.00542	nsde	nsde	0.00422	1.531
RIC8A	Q9NPQ8	60626	RIC8 guanine nucleotide exchange factor A	Cytoplasm	other	0.0185	nsde	nsde	0.0143	1.525
PGD	P52209	5226	phosphogluconate dehydrogenase	Cytoplasm	enzyme	0.000135	0.00205	1.501	0.00275	1.512
DHRS7	Q9Y394	51635	dehydrogenase/reductase 7	Other	enzyme	0.0256	nsde	nsde	0.000524	1.512
NOVA2	Q9UNW9	4858	NOVA alternative splicing regulator 2	Nucleus	other	0.00996	0.00356	1.602	0.0156	1.51
CAPN2	P17655	824	calpain 2	Cytoplasm	peptidase	0.00203	0.0239	1.215	0.00127	1.503
NUDT1	P36639	4521	nudix hydrolase 1	Extracellular Space	phosphatase	0.0449	nsde	nsde	0.0267	1.494
EFHD2	Q96C19	79180	EF-hand domain family member D2	Other	other	0.00462	0.000752	1.421	0.0109	1.49
SNX8	Q9Y5X2	29886	sorting nexin 8	Cytoplasm	transporter	0.0326	nsde	nsde	0.0399	1.476
PYGB	P11216	5834	glycogen phosphorylase B	Cytoplasm	enzyme	1.52e-08	3.32e-05	1.257	2.26e-06	1.464
CALU	O43852	813	calumenin	Cytoplasm	other	0.00478	nsde	nsde	0.0142	1.461
MAP1B	P46821	4131	microtubule associated protein 1B	Cytoplasm	other	0.00146	nsde	nsde	0.0101	1.46
MTMR2	Q13614	8898	myotubularin related protein 2	Cytoplasm	phosphatase	0.0107	nsde	nsde	0.00274	1.441
SPAG9	O60271	9043	sperm associated antigen 9	Cytoplasm	other	0.000395	0.00415	1.251	8.22e-05	1.441
UBAP2L	Q14157	9898	ubiquitin associated protein 2 like	Nucleus	other	0.00994	nsde	nsde	0.0113	1.436
LSS	P48449	4047	lanosterol synthase	Cytoplasm	enzyme	0.032	nsde	nsde	0.0358	1.433
RAB32	Q13637	10981	RAB32, member RAS oncogene family	Cytoplasm	enzyme	0.0242	nsde	nsde	0.0164	1.432
ACSS2	Q9NR19	55902	acyl-CoA synthetase short chain family member 2	Cytoplasm	enzyme	0.00285	0.0149	1.398	0.00703	1.427
CNDP2	Q96KP4	55748	carnosine dipeptidase 2	Cytoplasm	peptidase	0.021	nsde	nsde	0.0152	1.426
IKBKB	O14920	3551	inhibitor of nuclear factor kappa B kinase subunit beta	Cytoplasm	kinase	0.0208	nsde	nsde	0.0128	1.426
NAGK	Q9UJ70	55577	N-acetylglucosamine kinase	Cytoplasm	kinase	0.0377	0.0416	1.321	0.0223	1.425
BLVRB	P30043	645	biliverdin reductase B	Cytoplasm	enzyme	0.0148	0.0311	1.333	0.00268	1.425
SRSF11	Q05519	9295	serine and arginine rich splicing factor 11	Nucleus	other	0.0134	nsde	nsde	0.00512	1.423
ECH1	Q13011	1891	enoyl-CoA hydratase 1	Cytoplasm	enzyme	0.000234	5.58e-05	1.658	0.00778	1.417
UGDH	O60701	7358	UDP-glucose 6-dehydrogenase	Nucleus	enzyme	0.00221	0.0141	1.216	0.0046	1.411
SERPINH1	P50454	871	serpin family H member 1	Extracellular Space	other	0.0377	nsde	nsde	0.0213	1.41
HTRA2	O43464	27429	HtrA serine peptidase 2	Cytoplasm	peptidase	0.0155	nsde	nsde	0.0377	1.409
NPC1	O15118	4864	NPC intracellular cholesterol transporter 1	Cytoplasm	transporter	0.0413	nsde	nsde	0.0175	1.404
PODXL	O00592	5420	podocalyxin like	Plasma Membrane	kinase	0.00295	0.00168	1.805	0.0262	1.403
UBA1	P22314	7317	ubiquitin like modifier activating enzyme 1	Cytoplasm	enzyme	0.000118	nsde	nsde	0.000451	1.394
HSPB1	P04792	3315	heat shock protein family B (small) member 1	Cytoplasm	other	0.00483	0.0104	1.491	0.00451	1.393
TP53I3	Q53FA7	9540	tumor protein p53 inducible protein 3	Cytoplasm	enzyme	0.0331	0.0048	1.409	0.0309	1.381
HIBADH	P31937	11112	3-hydroxyisobutyrate dehydrogenase	Cytoplasm	enzyme	0.0293	nsde	nsde	0.00863	1.381
IGF2R	P11717	3482	insulin like growth factor 2 receptor	Plasma Membrane	transmembrane receptor	0.00219	nsde	nsde	0.00812	1.381
GIGYF2	Q6Y7W6	26058	GRB10 interacting GYF protein 2	Cytoplasm	other	0.0142	nsde	nsde	0.00509	1.38
HSP90AA1	P07900	3320	heat shock protein 90 alpha family class A member 1	Cytoplasm	enzyme	0.00306	nsde	nsde	0.00947	1.379
SARS1	P49591	6301	seryl-tRNA synthetase 1	Cytoplasm	enzyme	0.0101	nsde	nsde	0.00713	1.376
CBR1	P16152	873	carbonyl reductase 1	Cytoplasm	enzyme	0.0215	0.0487	1.227	0.0225	1.373
RASIP1	Q5U651	54922	Ras interacting protein 1	Cytoplasm	other	0.015	0.0425	1.239	0.0232	1.372
TWF1	Q12792	5756	twinfilin actin binding protein 1	Cytoplasm	kinase	0.0015	nsde	nsde	0.00169	1.37
CYFIP1	Q7L576	23191	cytoplasmic FMR1 interacting protein 1	Cytoplasm	translation regulator	0.0367	nsde	nsde	0.033	1.365
CAP1	Q01518	10487	cyclase associated actin cytoskeleton regulatory protein 1	Plasma Membrane	other	0.00624	nsde	nsde	0.0173	1.365
INF2	Q27J81	64423	inverted formin 2	Cytoplasm	other	0.000361	0.00181	1.418	0.00577	1.362
CLIP1	P30622-2	6249	CAP-Gly domain containing linker protein 1	Cytoplasm	other	0.0104	nsde	nsde	0.00275	1.36
PHLDB1	Q86UU1	23187	pleckstrin homology like domain family B member 1	Cytoplasm	other	0.00627	nsde	nsde	0.0461	1.353
OPTN	Q96CV9	10133	optineurin	Cytoplasm	other	0.0141	0.026	1.439	0.0346	1.352
ATP6V1H	Q9UI12	51606	ATPase H+ transporting V1 subunit H	Cytoplasm	transporter	0.0119	nsde	nsde	0.00219	1.352
PCYT1A	P49585	5130	phosphate cytidylyltransferase 1, choline, alpha	Cytoplasm	enzyme	0.0245	nsde	nsde	0.00328	1.351
MYLK	Q15746	4638	myosin light chain kinase	Cytoplasm	kinase	0.0329	0.0277	1.45	0.00712	1.35
FSCN1	Q16658	6624	fascin actin-bundling protein 1	Cytoplasm	other	0.00111	0.00165	1.25	0.00376	1.35
ACOT9	Q9Y305	23597	acyl-CoA thioesterase 9	Cytoplasm	enzyme	0.00093	nsde	nsde	0.000147	1.349
ATP6V1B2	P21281	526	ATPase H+ transporting V1 subunit B2	Cytoplasm	transporter	1.77e-05	nsde	nsde	0.000192	1.342
DPP3	Q9NY33	10072	dipeptidyl peptidase 3	Cytoplasm	peptidase	0.00563	nsde	nsde	0.00898	1.339
SLK	Q9H2G2-2	9748	STE20 like kinase	Nucleus	kinase	0.000161	0.0018	1.229	0.000593	1.332
CBX5	P45973	23468	chromobox 5	Nucleus	transcription regulator	0.024	0.00196	1.357	0.0097	1.33
CAVIN3	Q969G5	112464	caveolae associated protein 3	Cytoplasm	other	0.015	nsde	nsde	0.0368	1.329
NUCB2	P80303	4925	nucleobindin 2	Nucleus	other	0.00326	0.0149	1.378	0.0297	1.322
CYRIB	Q9NUQ9	51571	CYFIP related Rac1 interactor B	Extracellular Space	other	0.0138	nsde	nsde	0.00987	1.321
DIAPH1	O60610	1729	diaphanous related formin 1	Plasma Membrane	other	0.0465	nsde	nsde	0.0217	1.32
YWHAH	Q04917	7533	tyrosine 3-monooxygenase/tryptophan 5-monooxygenase activation protein eta	Cytoplasm	transcription regulator	0.0416	nsde	nsde	0.0431	1.319
PEPD	P12955	5184	peptidase D	Cytoplasm	peptidase	0.00287	0.017	1.255	0.00128	1.319
FLII	Q13045	2314	FLII actin remodeling protein	Nucleus	other	0.00106	nsde	nsde	0.000161	1.315
UBE2K	P61086	3093	ubiquitin conjugating enzyme E2 K	Cytoplasm	transcription regulator	0.00543	nsde	nsde	0.0208	1.31
VPS39	Q96JC1	23339	VPS39 subunit of HOPS complex	Cytoplasm	transporter	0.00326	0.0302	1.22	0.00191	1.31
RPA1	P27694	6117	replication protein A1	Nucleus	other	0.00121	nsde	nsde	0.00338	1.308
KLC1	Q07866-6	3831	kinesin light chain 1	Cytoplasm	other	0.0289	nsde	nsde	0.0395	1.307
STXBP3	O00186	6814	syntaxin binding protein 3	Plasma Membrane	transporter	0.0202	0.0344	1.291	0.0393	1.304
IMPDH1	P20839	3614	inosine monophosphate dehydrogenase 1	Cytoplasm	enzyme	0.0319	nsde	nsde	0.0207	1.294
GARS1	P41250	2617	glycyl-tRNA synthetase 1	Cytoplasm	enzyme	0.000961	nsde	nsde	0.0076	1.287
SNRPB	P14678	6628	small nuclear ribonucleoprotein polypeptides B and B1	Nucleus	other	0.00613	nsde	nsde	0.0053	1.285
MSN	P26038	4478	moesin	Plasma Membrane	other	0.0155	nsde	nsde	0.00698	1.284
LRRFIP2	Q9Y608	9209	LRR binding FLII interacting protein 2	Cytoplasm	other	0.0277	nsde	nsde	0.034	1.28
STK10	O94804	6793	serine/threonine kinase 10	Cytoplasm	kinase	0.00172	nsde	nsde	0.0119	1.277
TMOD3	Q9NYL9	29766	tropomodulin 3	Cytoplasm	other	0.0233	nsde	nsde	0.0474	1.276
PPP1R7	Q15435	5510	protein phosphatase 1 regulatory subunit 7	Nucleus	phosphatase	0.0168	nsde	nsde	0.0189	1.267
APEH	P13798	327	acylaminoacyl-peptide hydrolase	Cytoplasm	peptidase	0.0297	nsde	nsde	0.0312	1.261
DYNC1LI2	O43237	1783	dynein cytoplasmic 1 light intermediate chain 2	Cytoplasm	other	0.0377	nsde	nsde	0.0326	1.256
LRRFIP1	Q32MZ4-3	9208	LRR binding FLII interacting protein 1	Cytoplasm	transcription regulator	0.0147	nsde	nsde	0.0349	1.238
FUBP3	Q96I24	8939	far upstream element binding protein 3	Nucleus	transcription regulator	0.0487	nsde	nsde	0.0457	1.234
PLS3	P13797	5358	plastin 3	Cytoplasm	other	0.00297	nsde	nsde	0.0123	1.234
HSPH1	Q92598	10808	heat shock protein family H (Hsp110) member 1	Cytoplasm	other	0.000102	nsde	nsde	0.022	1.224
EZR	P15311	7430	ezrin	Plasma Membrane	other	0.00532	nsde	nsde	0.00413	1.221
GINS1	Q14691	9837	GINS complex subunit 1	Nucleus	other	0.0188	0.0468	1.313	0.041	1.216
HSD17B10	Q99714	3028	hydroxysteroid 17-beta dehydrogenase 10	Cytoplasm	enzyme	0.00588	nsde	nsde	0.00206	1.212
UNC45A	Q9H3U1-2	55898	unc-45 myosin chaperone A	Plasma Membrane	other	0.00157	nsde	nsde	0.0237	1.211
CTTN	Q14247	2017	cortactin	Plasma Membrane	other	0.00436	nsde	nsde	0.00741	1.204
RACK1	P63244	10399	receptor for activated C kinase 1	Cytoplasm	enzyme	0.00827	nsde	nsde	0.00256	-1.2
GLS	O94925-3	2744	glutaminase	Cytoplasm	enzyme	0.0293	nsde	nsde	0.0329	-1.203
CTNND1	O60716-3	1500	catenin delta 1	Nucleus	other	0.0123	0.0405	-1.246	0.0263	-1.203
SMC1A	Q14683	8243	structural maintenance of chromosomes 1A	Nucleus	transporter	0.0188	nsde	nsde	0.0267	-1.207
RPS27A	P62979	6233	ribosomal protein S27a	Cytoplasm	other	0.000493	nsde	nsde	0.0111	-1.207
LAP3	P28838	51056	leucine aminopeptidase 3	Cytoplasm	peptidase	0.00544	nsde	nsde	0.0292	-1.208
MYH9	P35579	4627	myosin heavy chain 9	Cytoplasm	enzyme	0.000311	0.00123	-1.208	0.00195	-1.208
DLD	P09622	1738	dihydrolipoamide dehydrogenase	Cytoplasm	enzyme	0.00258	nsde	nsde	0.0252	-1.21
TOMM34	Q15785	10953	translocase of outer mitochondrial membrane 34	Cytoplasm	other	0.00515	nsde	nsde	0.0299	-1.212
EML4	Q9HC35	27436	EMAP like 4	Cytoplasm	other	0.00425	0.000926	-1.414	0.0478	-1.215
HCFC1	P51610	3054	host cell factor C1	Nucleus	transcription regulator	0.00775	0.00859	-1.237	0.00357	-1.215
SEPTIN9	Q9UHD8-5	10801	septin 9	Cytoplasm	enzyme	0.0484	nsde	nsde	0.0369	-1.218
SHMT2	P34897	6472	serine hydroxymethyltransferase 2	Cytoplasm	enzyme	5.23e-05	nsde	nsde	0.00222	-1.22
PRKDC	P78527	5591	protein kinase, DNA-activated, catalytic subunit	Nucleus	kinase	0.00299	nsde	nsde	0.00331	-1.226
MTA2	O94776	9219	metastasis associated 1 family member 2	Nucleus	transcription regulator	0.0215	nsde	nsde	0.0342	-1.227
EIF2A	Q9BY44	83939	eukaryotic translation initiation factor 2A	Cytoplasm	translation regulator	0.00141	nsde	nsde	0.00268	-1.232
MCCC1	Q96RQ3	56922	methylcrotonoyl-CoA carboxylase 1	Cytoplasm	enzyme	0.00873	nsde	nsde	0.0431	-1.233
NSUN2	Q08J23	54888	NOP2/Sun RNA methyltransferase 2	Nucleus	enzyme	1.09e-06	3.73e-06	-1.254	4.6e-05	-1.236
NUMA1	Q14980	4926	nuclear mitotic apparatus protein 1	Nucleus	other	0.0185	nsde	nsde	0.0427	-1.241
SMC3	Q9UQE7	9126	structural maintenance of chromosomes 3	Nucleus	other	5.16e-05	nsde	nsde	0.0022	-1.241
LMNB1	P20700	4001	lamin B1	Nucleus	other	0.00172	nsde	nsde	0.0189	-1.248
IFI16	Q16666	3428	interferon gamma inducible protein 16	Nucleus	transcription regulator	0.0146	nsde	nsde	0.0129	-1.249
PHF5A	Q7RTV0	84844	PHD finger protein 5A	Nucleus	other	0.0403	nsde	nsde	0.0463	-1.253
ALDH2	P05091	217	aldehyde dehydrogenase 2 family member	Cytoplasm	enzyme	0.00193	nsde	nsde	0.0153	-1.26
CSRP1	P21291	1465	cysteine and glycine rich protein 1	Nucleus	other	0.0288	0.000462	-1.335	0.0292	-1.262
DARS1	P14868	1615	aspartyl-tRNA synthetase 1	Cytoplasm	enzyme	0.0201	0.015	-1.264	0.0334	-1.263
RUVBL1	Q9Y265	8607	RuvB like AAA ATPase 1	Nucleus	transcription regulator	0.0452	nsde	nsde	0.0262	-1.267
PPP1R12A	O14974	4659	protein phosphatase 1 regulatory subunit 12A	Cytoplasm	phosphatase	0.0109	nsde	nsde	0.0168	-1.268
EXOSC1	Q9Y3B2	51013	exosome component 1	Nucleus	enzyme	0.0448	nsde	nsde	0.00901	-1.274
SMARCA5	O60264	8467	SWI/SNF related, matrix associated, actin dependent regulator of chromatin, subfamily a, member 5	Nucleus	transcription regulator	0.00339	0.0252	-1.244	0.00705	-1.275
PDCD4	Q53EL6	27250	programmed cell death 4	Nucleus	other	0.00268	nsde	nsde	0.0406	-1.277
GNAI2	P04899	2771	G protein subunit alpha i2	Plasma Membrane	enzyme	0.0326	nsde	nsde	0.0257	-1.278
MSH2	P43246	4436	mutS homolog 2	Nucleus	enzyme	0.0101	nsde	nsde	0.0135	-1.285
STRN3	Q13033	29966	striatin 3	Nucleus	transcription regulator	0.0482	nsde	nsde	0.00272	-1.286
CAD	P27708	790	carbamoyl-phosphate synthetase 2, aspartate transcarbamylase, and dihydroorotase	Cytoplasm	enzyme	0.00306	0.000575	-1.251	0.00802	-1.287
ALDH18A1	P54886	5832	aldehyde dehydrogenase 18 family member A1	Cytoplasm	kinase	0.000877	nsde	nsde	0.00286	-1.289
IVD	P26440	3712	isovaleryl-CoA dehydrogenase	Cytoplasm	enzyme	0.0457	nsde	nsde	0.0269	-1.292
HDAC1	Q13547	3065	histone deacetylase 1	Nucleus	transcription regulator	0.0129	nsde	nsde	0.0135	-1.293
DDX5	P17844	1655	DEAD-box helicase 5	Nucleus	enzyme	0.0023	nsde	nsde	0.00221	-1.295
WDR12	Q9GZL7	55759	WD repeat domain 12	Cytoplasm	other	0.0342	0.00992	-1.228	0.0143	-1.296
PDLIM1	O00151	9124	PDZ and LIM domain 1	Cytoplasm	transcription regulator	0.0251	nsde	nsde	0.0479	-1.299
MYH10	P35580	4628	myosin heavy chain 10	Cytoplasm	enzyme	1.66e-07	0.00231	-1.377	0.000526	-1.301
SEPTIN2	Q15019	4735	septin 2	Cytoplasm	enzyme	0.00062	nsde	nsde	0.0034	-1.304
H2BC9	Q93079	8345	H2B clustered histone 9	Nucleus	other	0.000511	nsde	nsde	0.0252	-1.307
CUL4B	Q13620-1	8450	cullin 4B	Nucleus	other	0.00506	0.0137	-1.373	0.0273	-1.31
CNN3	Q15417	1266	calponin 3	Cytoplasm	other	0.0429	nsde	nsde	0.0112	-1.316
RPL12	P30050	6136	ribosomal protein L12	Nucleus	other	0.0384	nsde	nsde	0.0107	-1.316
GSDMD	P57764	79792	gasdermin D	Extracellular Space	other	0.042	nsde	nsde	0.0296	-1.319
DIS3	Q9Y2L1	22894	DIS3 homolog, exosome endoribonuclease and 3'-5' exoribonuclease	Nucleus	enzyme	0.0499	nsde	nsde	0.0207	-1.321
PGRMC2	O15173	10424	progesterone receptor membrane component 2	Nucleus	other	0.0273	nsde	nsde	0.0444	-1.325
SUCLG2	Q96I99	8801	succinate-CoA ligase GDP-forming subunit beta	Cytoplasm	enzyme	0.000227	nsde	nsde	0.00203	-1.328
NCL	P19338	4691	nucleolin	Nucleus	other	0.0481	0.0327	-1.311	0.0339	-1.329
POLR2B	P30876	5431	RNA polymerase II subunit B	Nucleus	enzyme	0.0342	nsde	nsde	0.00278	-1.33
ACAT1	P24752	38	acetyl-CoA acetyltransferase 1	Cytoplasm	enzyme	4.86e-06	0.000114	-1.366	0.00223	-1.33
TMPO	P42166	7112	thymopoietin	Nucleus	other	0.00738	nsde	nsde	0.00996	-1.331
ATAD3A	Q9NVI7-2	55210	ATPase family AAA domain containing 3A	Cytoplasm	other	0.0175	nsde	nsde	0.0127	-1.332
USP10	Q14694	9100	ubiquitin specific peptidase 10	Cytoplasm	peptidase	0.00179	0.00173	-1.394	0.0104	-1.343
GTF2I	P78347	2969	general transcription factor IIi	Nucleus	transcription regulator	0.00274	0.0152	-1.247	0.00171	-1.351
DKC1	O60832	1736	dyskerin pseudouridine synthase 1	Nucleus	enzyme	0.00367	0.000505	-1.379	0.00421	-1.355
RUVBL2	Q9Y230	10856	RuvB like AAA ATPase 2	Nucleus	transcription regulator	0.00423	nsde	nsde	0.00181	-1.355
NRDC	O43847	4898	nardilysin convertase	Cytoplasm	peptidase	0.00526	nsde	nsde	0.0368	-1.356
XRCC1	P18887	7515	X-ray repair cross complementing 1	Nucleus	other	0.0241	nsde	nsde	0.0206	-1.359
AP2M1	Q96CW1	1173	adaptor related protein complex 2 subunit mu 1	Cytoplasm	other	0.0411	nsde	nsde	0.0356	-1.362
TBL1XR1	Q9BZK7	79718	TBL1X receptor 1	Nucleus	transcription regulator	0.0096	nsde	nsde	0.0104	-1.366
FAM98B	Q52LJ0	283742	family with sequence similarity 98 member B	Nucleus	enzyme	0.00257	nsde	nsde	0.00102	-1.367
EMC2	Q15006	9694	ER membrane protein complex subunit 2	Nucleus	other	0.00883	nsde	nsde	0.0187	-1.372
LRPPRC	P42704	10128	leucine rich pentatricopeptide repeat containing	Cytoplasm	other	0.0378	0.0238	-1.279	0.0265	-1.373
HACL1	Q9UJ83	26061	2-hydroxyacyl-CoA lyase 1	Cytoplasm	enzyme	0.04	nsde	nsde	0.04	-1.374
MACROD1	Q9BQ69	28992	mono-ADP ribosylhydrolase 1	Cytoplasm	enzyme	0.00771	nsde	nsde	0.0208	-1.374
PMPCB	O75439	9512	peptidase, mitochondrial processing subunit beta	Cytoplasm	peptidase	0.00739	nsde	nsde	0.00819	-1.377
RPL7A	P62424	6130	ribosomal protein L7a	Cytoplasm	other	0.0377	0.028	-1.331	0.0234	-1.378
CALD1	Q05682-4	800	caldesmon 1	Cytoplasm	other	0.00102	0.007	-1.331	0.00306	-1.385
ACOT13	Q9NPJ3	55856	acyl-CoA thioesterase 13	Cytoplasm	enzyme	0.029	nsde	nsde	0.0466	-1.388
KIF13B	Q9NQT8	23303	kinesin family member 13B	Cytoplasm	other	0.0348	nsde	nsde	0.0191	-1.389
SMCHD1	A6NHR9	23347	structural maintenance of chromosomes flexible hinge domain containing 1	Nucleus	enzyme	0.0364	nsde	nsde	0.017	-1.391
RPL23	P62829	9349	ribosomal protein L23	Cytoplasm	other	0.0016	nsde	nsde	0.00262	-1.391
IKBIP	Q70UQ0	121457	IKBKB interacting protein	Cytoplasm	other	0.0469	0.0131	-1.398	0.0398	-1.393
POGLUT2	Q6UW63	79070	protein O-glucosyltransferase 2	Cytoplasm	enzyme	0.0027	0.00368	-1.492	0.00555	-1.395
RPS6	P62753	6194	ribosomal protein S6	Cytoplasm	other	0.026	nsde	nsde	0.0227	-1.404
EIF2AK2	P19525	5610	eukaryotic translation initiation factor 2 alpha kinase 2	Cytoplasm	kinase	0.01	nsde	nsde	0.0156	-1.405
SLC25A24	Q6NUK1	29957	solute carrier family 25 member 24	Cytoplasm	transporter	0.0016	nsde	nsde	0.00544	-1.405
TMED5	Q9Y3A6	50999	transmembrane p24 trafficking protein 5	Cytoplasm	other	0.0314	nsde	nsde	0.0393	-1.406
VDAC2	P45880	7417	voltage dependent anion channel 2	Cytoplasm	ion channel	0.00328	0.00229	-1.503	0.0136	-1.407
GLB1	P16278	2720	galactosidase beta 1	Cytoplasm	enzyme	0.0446	0.011	-1.329	0.0156	-1.408
ADAR	P55265	103	adenosine deaminase RNA specific	Nucleus	enzyme	0.0403	nsde	nsde	0.0258	-1.409
BRCC3	P46736	79184	BRCA1/BRCA2-containing complex subunit 3	Nucleus	enzyme	0.00507	nsde	nsde	0.0324	-1.411
IFI35	P80217	3430	interferon induced protein 35	Nucleus	other	0.0465	nsde	nsde	0.0159	-1.412
EPB41L2	O43491	2037	erythrocyte membrane protein band 4.1 like 2	Plasma Membrane	other	0.00535	0.00693	-1.488	0.00303	-1.413
ACO2	Q99798	50	aconitase 2	Cytoplasm	enzyme	0.00235	0.00402	-1.503	0.0142	-1.415
ERLIN1	O75477	10613	ER lipid raft associated 1	Plasma Membrane	other	0.00345	0.0228	-1.282	0.00214	-1.416
LAMB1	P07942	3912	laminin subunit beta 1	Extracellular Space	other	0.0106	nsde	nsde	0.00373	-1.418
AKAP12	Q02952	9590	A-kinase anchoring protein 12	Cytoplasm	transporter	0.00168	0.013	-1.319	0.00845	-1.419
NUF2	Q9BZD4	83540	NUF2 component of NDC80 kinetochore complex	Nucleus	other	0.0256	nsde	nsde	0.0253	-1.425
SEPTIN11	Q9NVA2	55752	septin 11	Nucleus	other	0.000242	0.00908	-1.247	0.000353	-1.431
MKI67	P46013	4288	marker of proliferation Ki-67	Nucleus	other	0.00455	0.00471	-1.444	0.00476	-1.432
UQCRC1	P31930	7384	ubiquinol-cytochrome c reductase core protein 1	Cytoplasm	enzyme	0.0311	0.0482	-1.201	0.037	-1.433
ATP5F1A	P25705	498	ATP synthase F1 subunit alpha	Cytoplasm	transporter	0.00986	0.00317	-1.317	0.0141	-1.439
CTSB	P07858	1508	cathepsin B	Cytoplasm	peptidase	0.00362	0.0135	-1.328	0.00749	-1.44
TECR	Q9NZ01	9524	trans-2,3-enoyl-CoA reductase	Plasma Membrane	enzyme	0.00883	nsde	nsde	0.0112	-1.441
PRMT1	Q99873-3	3276	protein arginine methyltransferase 1	Nucleus	enzyme	0.000742	0.00123	-1.311	0.000205	-1.444
SLC25A11	Q02978	8402	solute carrier family 25 member 11	Cytoplasm	transporter	0.0307	0.0295	-1.36	0.0146	-1.445
GTF2F2	P13984	2963	general transcription factor IIF subunit 2	Nucleus	transcription regulator	0.00565	0.0228	-1.358	0.00899	-1.445
TRIOBP	Q9H2D6-5	11078	TRIO and F-actin binding protein	Nucleus	other	0.0157	nsde	nsde	0.0412	-1.446
PLIN2	Q99541	123	perilipin 2	Plasma Membrane	other	0.0386	nsde	nsde	0.022	-1.446
PNPT1	Q8TCS8	87178	polyribonucleotide nucleotidyltransferase 1	Cytoplasm	enzyme	0.0042	0.004	-1.748	0.038	-1.448
H1-5	P16401	3009	H1.5 linker histone, cluster member	Nucleus	other	0.0155	nsde	nsde	0.0409	-1.45
RCC2	Q9P258	55920	regulator of chromosome condensation 2	Nucleus	other	0.00473	0.000696	-1.278	0.000221	-1.451
AK2	P54819	204	adenylate kinase 2	Cytoplasm	kinase	4.66e-05	0.0146	-1.212	6.79e-05	-1.453
RPL37A	P61513	6168	ribosomal protein L37a	Cytoplasm	other	0.00284	0.0376	-1.238	0.00502	-1.455
ITGB1	P05556	3688	integrin subunit beta 1	Plasma Membrane	transmembrane receptor	0.0341	nsde	nsde	0.0222	-1.461
SOD2	P04179	6648	superoxide dismutase 2	Cytoplasm	enzyme	0.00279	0.0344	-1.268	0.0126	-1.461
KIF2C	Q99661	11004	kinesin family member 2C	Nucleus	other	0.00472	0.00572	-1.472	0.00268	-1.461
BRD3	Q15059	8019	bromodomain containing 3	Nucleus	kinase	0.00716	nsde	nsde	0.0168	-1.475
RPL7	P18124	6129	ribosomal protein L7	Nucleus	transcription regulator	0.00242	0.0144	-1.312	0.00339	-1.475
TP53	P04637	7157	tumor protein p53	Nucleus	transcription regulator	0.000407	0.0162	-1.291	0.00187	-1.478
PCK2	Q16822	5106	phosphoenolpyruvate carboxykinase 2, mitochondrial	Cytoplasm	kinase	0.00926	0.0332	-1.296	0.0125	-1.482
CDH5	P33151	1003	cadherin 5	Plasma Membrane	other	0.047	nsde	nsde	0.0106	-1.483
MOV10	Q9HCE1	4343	Mov10 RISC complex RNA helicase	Nucleus	enzyme	0.00394	0.00127	-1.457	0.0113	-1.484
SEPTIN10	Q9P0V9	151011	septin 10	Cytoplasm	transcription regulator	0.00228	0.0393	-1.284	0.00853	-1.485
MMUT	P22033	4594	methylmalonyl-CoA mutase	Cytoplasm	enzyme	0.0183	nsde	nsde	0.0178	-1.492
CHD4	Q14839	1108	chromodomain helicase DNA binding protein 4	Nucleus	enzyme	0.00271	nsde	nsde	0.00415	-1.492
GATAD2B	Q8WXI9	57459	GATA zinc finger domain containing 2B	Nucleus	transcription regulator	0.00707	nsde	nsde	0.0139	-1.493
SLFN11	Q7Z7L1	91607	schlafen family member 11	Nucleus	enzyme	0.0073	nsde	nsde	0.00234	-1.497
MCCC2	Q9HCC0	64087	methylcrotonoyl-CoA carboxylase 2	Cytoplasm	enzyme	0.0134	nsde	nsde	0.0284	-1.499
PRXL2A	Q9BRX8	84293	peroxiredoxin like 2A	Extracellular Space	other	0.0381	nsde	nsde	0.0482	-1.501
ACSL4	O60488	2182	acyl-CoA synthetase long chain family member 4	Cytoplasm	enzyme	0.0019	0.00768	-1.621	0.00149	-1.503
FNDC3B	Q53EP0	64778	fibronectin type III domain containing 3B	Cytoplasm	other	0.0476	nsde	nsde	0.013	-1.505
PSMB10	P40306	5699	proteasome 20S subunit beta 10	Cytoplasm	peptidase	0.00651	nsde	nsde	0.0208	-1.506
SLC16A3	O15427	9123	solute carrier family 16 member 3	Plasma Membrane	transporter	0.0103	0.0112	-1.594	0.0255	-1.509
AHNAK	Q09666	79026	AHNAK nucleoprotein	Nucleus	other	0.0164	0.0297	-1.512	0.0472	-1.512
STOML2	Q9UJZ1	30968	stomatin like 2	Plasma Membrane	other	0.00243	0.00651	-1.431	0.00738	-1.513
TMEM43	Q9BTV4	79188	transmembrane protein 43	Nucleus	other	0.0439	nsde	nsde	0.0357	-1.518
TOP2B	Q02880	7155	DNA topoisomerase II beta	Nucleus	enzyme	0.00312	nsde	nsde	0.0083	-1.518
SEL1L	Q9UBV2	6400	SEL1L adaptor subunit of ERAD E3 ubiquitin ligase	Cytoplasm	other	0.00452	nsde	nsde	0.00597	-1.529
MCAM	P43121	4162	melanoma cell adhesion molecule	Plasma Membrane	other	0.0335	0.0243	-1.56	0.0379	-1.531
UBL4A	P11441	8266	ubiquitin like 4A	Cytoplasm	enzyme	0.000456	nsde	nsde	0.00302	-1.532
MYO1B	O43795	4430	myosin IB	Cytoplasm	enzyme	0.0226	0.0114	-1.416	0.0242	-1.534
PSMB9	P28065	5698	proteasome 20S subunit beta 9	Cytoplasm	peptidase	0.00877	nsde	nsde	0.029	-1.535
FLOT2	Q14254	2319	flotillin 2	Plasma Membrane	other	0.00389	nsde	nsde	0.011	-1.535
MPZL2	O60487	10205	myelin protein zero like 2	Plasma Membrane	other	0.00531	nsde	nsde	0.0119	-1.538
PAWR	Q96IZ0	5074	pro-apoptotic WT1 regulator	Nucleus	transcription regulator	0.000143	2.44e-05	-1.489	0.00146	-1.538
CHCHD3	Q9NX63	54927	coiled-coil-helix-coiled-coil-helix domain containing 3	Cytoplasm	transcription regulator	0.0297	nsde	nsde	0.0191	-1.539
VDAC1	P21796	7416	voltage dependent anion channel 1	Cytoplasm	ion channel	0.000706	0.00228	-1.539	0.000794	-1.547
EIF1AX	P47813	1964	eukaryotic translation initiation factor 1A X-linked	Cytoplasm	translation regulator	0.00111	nsde	nsde	0.00309	-1.548
ATP5PD	O75947	10476	ATP synthase peripheral stalk subunit d	Cytoplasm	enzyme	0.0039	0.00887	-1.389	0.000641	-1.55
TXNDC9	O14530	10190	thioredoxin domain containing 9	Cytoplasm	other	0.00016	nsde	nsde	0.00138	-1.552
RRBP1	Q9P2E9	6238	ribosome binding protein 1	Cytoplasm	other	0.00521	0.0135	-1.356	0.0062	-1.554
PECAM1	P16284	5175	platelet and endothelial cell adhesion molecule 1	Plasma Membrane	other	0.0154	0.0327	-1.436	0.0246	-1.555
MLEC	Q14165	9761	malectin	Plasma Membrane	other	0.0137	0.0244	-1.367	0.00957	-1.557
DMAP1	Q9NPF5	55929	DNA methyltransferase 1 associated protein 1	Nucleus	transcription regulator	0.0447	nsde	nsde	0.0283	-1.559
NDC80	O14777	10403	NDC80 kinetochore complex component	Nucleus	other	0.00887	nsde	nsde	0.012	-1.56
ASS1	P00966	445	argininosuccinate synthase 1	Cytoplasm	enzyme	0.00207	0.0439	-1.4	0.035	-1.563
PDHB	P11177	5162	pyruvate dehydrogenase E1 subunit beta	Cytoplasm	enzyme	0.0126	nsde	nsde	0.00783	-1.564
RPL15	P61313	6138	ribosomal protein L15	Cytoplasm	other	0.0165	0.00566	-1.285	0.017	-1.569
LSG1	Q9H089	55341	large 60S subunit nuclear export GTPase 1	Cytoplasm	enzyme	0.0202	nsde	nsde	0.0202	-1.57
TOP1	P11387	7150	DNA topoisomerase I	Nucleus	enzyme	0.00204	0.00803	-1.313	0.00163	-1.574
FAM107B	Q9H098	83641	family with sequence similarity 107 member B	Other	other	0.000226	0.00694	-1.559	0.00686	-1.576
EPB41L3	Q9Y2J2-2	23136	erythrocyte membrane protein band 4.1 like 3	Plasma Membrane	other	0.00153	0.000523	-1.627	0.00608	-1.578
P4HA2	O15460	8974	prolyl 4-hydroxylase subunit alpha 2	Cytoplasm	transporter	0.00897	0.026	-1.679	0.0181	-1.583
VDAC3	Q9Y277	7419	voltage dependent anion channel 3	Cytoplasm	ion channel	0.0101	0.0162	-1.416	0.0068	-1.584
RBM17	Q96I25	84991	RNA binding motif protein 17	Nucleus	other	0.0211	0.026	-1.284	0.0092	-1.594
FLOT1	O75955	10211	flotillin 1	Plasma Membrane	other	0.00683	0.0104	-1.435	0.0287	-1.597
CYP51A1	Q16850	1595	cytochrome P450 family 51 subfamily A member 1	Cytoplasm	enzyme	0.000544	nsde	nsde	0.0133	-1.6
RPL14	P50914	9045	ribosomal protein L14	Cytoplasm	other	0.0147	nsde	nsde	0.0154	-1.603
EIF3K	Q9UBQ5	27335	eukaryotic translation initiation factor 3 subunit K	Cytoplasm	translation regulator	0.018	0.042	1.328	0.0411	-1.605
NECTIN2	Q92692-2	5819	nectin cell adhesion molecule 2	Plasma Membrane	transmembrane receptor	0.04	nsde	nsde	0.02	-1.611
HLA-C	P10321	3107	major histocompatibility complex, class I, C	Plasma Membrane	other	0.0247	nsde	nsde	0.00864	-1.616
IRF9	Q00978	10379	interferon regulatory factor 9	Nucleus	transcription regulator	0.017	nsde	nsde	0.017	-1.617
CHTOP	Q9Y3Y2	26097	chromatin target of PRMT1	Nucleus	other	0.0367	nsde	nsde	0.00842	-1.625
RPSA	P08865	3921	ribosomal protein SA	Cytoplasm	translation regulator	0.00381	nsde	nsde	0.00531	-1.635
ECE1	P42892	1889	endothelin converting enzyme 1	Plasma Membrane	peptidase	0.00789	0.00145	-1.612	0.00702	-1.638
DDX58	O95786	23586	DExD/H-box helicase 58	Cytoplasm	enzyme	5.34e-05	0.000946	-1.531	0.000184	-1.643
SERPINE1	P05121	5054	serpin family E member 1	Extracellular Space	other	9.25e-08	1.8e-05	-2.045	0.00389	-1.644
SLC2A1	P11166	6513	solute carrier family 2 member 1	Plasma Membrane	transporter	0.000203	0.000351	-1.864	0.0288	-1.645
ITPR2	Q14571	3709	inositol 1,4,5-trisphosphate receptor type 2	Cytoplasm	ion channel	0.000284	0.0202	-1.405	0.0197	-1.649
LANCL1	O43813	10314	LanC like 1	Plasma Membrane	enzyme	0.0443	nsde	nsde	0.00576	-1.659
AAAS	Q9NRG9	8086	aladin WD repeat nucleoporin	Nucleus	other	0.00407	nsde	nsde	0.00528	-1.665
EHD4	Q9H223	30844	EH domain containing 4	Plasma Membrane	enzyme	1.61e-06	0.000188	-1.447	6.24e-06	-1.666
CAVIN1	Q6NZI2	284119	caveolae associated protein 1	Nucleus	transcription regulator	0.0014	0.0052	-1.725	0.00277	-1.67
NDUFV3	P56181-2	4731	NADH:ubiquinone oxidoreductase subunit V3	Cytoplasm	enzyme	0.0307	0.0219	-1.379	0.0326	-1.677
POGZ	Q7Z3K3	23126	pogo transposable element derived with ZNF domain	Nucleus	enzyme	0.0215	0.00298	-1.616	0.0179	-1.683
SEC24A	O95486	10802	SEC24 homolog A, COPII coat complex component	Cytoplasm	transporter	0.0368	nsde	nsde	0.0375	-1.685
ASMTL	O95671	8623	acetylserotonin O-methyltransferase like	Cytoplasm	enzyme	0.0144	0.00304	-1.34	0.0155	-1.685
CGGBP1	Q9UFW8	8545	CGG triplet repeat binding protein 1	Nucleus	transcription regulator	0.0124	nsde	nsde	0.0251	-1.686
SEC63	Q9UGP8	11231	SEC63 homolog, protein translocation regulator	Cytoplasm	transporter	0.000739	0.000556	-1.88	0.0287	-1.687
ATP5F1C	P36542	509	ATP synthase F1 subunit gamma	Cytoplasm	transporter	0.00996	nsde	nsde	0.00129	-1.687
GBP1	P32455	2633	guanylate binding protein 1	Cytoplasm	enzyme	5.16e-05	0.00994	-1.448	8.21e-05	-1.687
CD9	P21926	928	CD9 molecule	Plasma Membrane	other	0.0148	0.0368	-1.36	0.00245	-1.688
EEF1E1	O43324	9521	eukaryotic translation elongation factor 1 epsilon 1	Cytoplasm	translation regulator	0.000611	0.0034	-1.209	0.00137	-1.688
CTSA	P10619	5476	cathepsin A	Cytoplasm	peptidase	4.51e-05	6.22e-06	-1.774	0.000968	-1.694
SAMHD1	Q9Y3Z3	25939	SAM and HD domain containing deoxynucleoside triphosphate triphosphohydrolase 1	Nucleus	enzyme	0.00209	0.028	-1.338	0.00404	-1.7
MARCKS	P29966	4082	myristoylated alanine rich protein kinase C substrate	Plasma Membrane	other	0.000453	0.000186	-1.847	0.00113	-1.711
GGH	Q92820	8836	gamma-glutamyl hydrolase	Cytoplasm	peptidase	0.0025	0.0139	-1.668	0.00489	-1.731
NDUFA10	O95299	4705	NADH:ubiquinone oxidoreductase subunit A10	Cytoplasm	transporter	0.000409	0.0034	-1.571	0.00645	-1.733
ATP1B1	P05026	481	ATPase Na+/K+ transporting subunit beta 1	Plasma Membrane	transporter	0.0198	nsde	nsde	0.0049	-1.738
ISYNA1	Q9NPH2	51477	inositol-3-phosphate synthase 1	Cytoplasm	enzyme	0.0034	0.00617	-1.408	0.00127	-1.738
NOC2L	Q9Y3T9	26155	NOC2 like nucleolar associated transcriptional repressor	Nucleus	transcription regulator	0.000329	0.00182	-1.339	0.00265	-1.753
SUN2	Q9UH99	25777	Sad1 and UNC84 domain containing 2	Nucleus	other	0.000144	0.00028	-1.87	0.00435	-1.756
DTX3L	Q8TDB6	151636	deltex E3 ubiquitin ligase 3L	Cytoplasm	enzyme	0.000209	0.0128	-1.416	0.000882	-1.756
TYMP	P19971	1890	thymidine phosphorylase	Extracellular Space	growth factor	0.0116	nsde	nsde	0.000858	-1.758
AFAP1	Q8N556	60312	actin filament associated protein 1	Cytoplasm	other	0.0151	0.00106	-2.088	0.0186	-1.766
SLC16A1	P53985	6566	solute carrier family 16 member 1	Plasma Membrane	transporter	0.0141	0.00289	-1.907	0.00384	-1.766
PRIM2	P49643	5558	DNA primase subunit 2	Nucleus	enzyme	0.0136	nsde	nsde	0.00631	-1.767
TOMM40	O96008	10452	translocase of outer mitochondrial membrane 40	Cytoplasm	ion channel	0.000777	0.0102	-1.495	0.00232	-1.778
MRPS27	Q92552	23107	mitochondrial ribosomal protein S27	Cytoplasm	other	0.000799	nsde	nsde	0.000508	-1.787
H1-2	P16403	3006	H1.2 linker histone, cluster member	Nucleus	other	0.00579	nsde	nsde	0.0212	-1.792
ITGB3	P05106	3690	integrin subunit beta 3	Plasma Membrane	transmembrane receptor	0.00564	0.00608	-1.917	0.0107	-1.801
RPL13A	P40429	23521	ribosomal protein L13a	Cytoplasm	other	0.0237	0.00315	-1.412	0.0214	-1.809
ABCE1	P61221	6059	ATP binding cassette subfamily E member 1	Cytoplasm	transporter	2.88e-05	0.00144	-1.418	9.92e-05	-1.814
SCARB2	Q14108	950	scavenger receptor class B member 2	Plasma Membrane	transmembrane receptor	0.0027	0.0205	-1.438	0.00035	-1.815
COX4I1	P13073	1327	cytochrome c oxidase subunit 4I1	Cytoplasm	enzyme	0.00176	0.00616	-1.516	0.0028	-1.823
MAOA	P21397	4128	monoamine oxidase A	Cytoplasm	enzyme	0.0185	0.0185	-1.822	0.0167	-1.847
MRPS22	P82650	56945	mitochondrial ribosomal protein S22	Cytoplasm	other	0.0151	nsde	nsde	0.00139	-1.847
RPL34	P49207	6164	ribosomal protein L34	Cytoplasm	other	0.0336	nsde	nsde	0.0452	-1.854
BSG	P35613	682	basigin (Ok blood group)	Plasma Membrane	transporter	0.00204	0.00298	-1.803	0.00597	-1.856
MTHFD1L	Q6UB35	25902	methylenetetrahydrofolate dehydrogenase (NADP+ dependent) 1 like	Cytoplasm	enzyme	3.12e-05	0.0118	-1.393	2.02e-05	-1.856
SPTLC2	O15270	9517	serine palmitoyltransferase long chain base subunit 2	Cytoplasm	enzyme	0.0266	nsde	nsde	0.0185	-1.862
TGM2	P21980	7052	transglutaminase 2	Cytoplasm	enzyme	0.000199	0.000335	-1.706	0.000822	-1.862
NFIB	O00712	4781	nuclear factor I B	Nucleus	transcription regulator	0.00294	0.00368	-1.414	0.00284	-1.866
STAT1	P42224	6772	signal transducer and activator of transcription 1	Nucleus	transcription regulator	3.43e-05	0.00118	-1.597	0.000357	-1.888
UTRN	P46939	7402	utrophin	Plasma Membrane	transmembrane receptor	0.00369	0.0181	-1.53	0.00173	-1.9
MMRN2	Q9H8L6	79812	multimerin 2	Extracellular Space	other	0.00389	0.0418	-1.347	0.00125	-1.908
OAS3	Q9Y6K5	4940	2'-5'-oligoadenylate synthetase 3	Cytoplasm	enzyme	0.000482	0.0152	-1.543	0.00306	-1.92
LBR	Q14739	3930	lamin B receptor	Nucleus	enzyme	0.000413	0.0217	-1.305	0.00102	-1.934
MYBBP1A	Q9BQG0	10514	MYB binding protein 1a	Nucleus	transcription regulator	0.02	0.0093	-1.705	0.0287	-1.936
HLA-A	P04439-2	3105	major histocompatibility complex, class I, A	Plasma Membrane	other	0.0198	0.0486	-1.647	0.0107	-1.951
GNS	P15586	2799	glucosamine (N-acetyl)-6-sulfatase	Cytoplasm	enzyme	0.00169	0.0496	-1.408	0.00298	-1.954
GUSB	P08236	2990	glucuronidase beta	Cytoplasm	enzyme	0.000832	nsde	nsde	0.00173	-1.969
HCCS	P53701	3052	holocytochrome c synthase	Cytoplasm	enzyme	0.0197	0.034	-1.905	0.0236	-1.983
PTK7	Q13308	5754	protein tyrosine kinase 7 (inactive)	Plasma Membrane	kinase	0.00722	0.0417	-1.364	0.00633	-2.008
AP1S1	P61966	1174	adaptor related protein complex 1 subunit sigma 1	Cytoplasm	transporter	0.00237	nsde	nsde	0.00954	-2.01
LIMS1	P48059-3	3987	LIM zinc finger domain containing 1	Plasma Membrane	other	0.0185	nsde	nsde	0.0222	-2.011
H1-0	P07305	3005	H1.0 linker histone	Nucleus	other	0.0113	0.0368	-1.513	0.0108	-2.019
EFEMP1	Q12805	2202	EGF containing fibulin extracellular matrix protein 1	Extracellular Space	enzyme	2.09e-06	0.000909	-1.742	0.000328	-2.027
GNL3	Q9BVP2	26354	G protein nucleolar 3	Nucleus	other	0.000476	0.00379	-1.871	0.0067	-2.032
MICAL2	O94851-6	9645	microtubule associated monooxygenase, calponin and LIM domain containing 2	Cytoplasm	enzyme	0.0237	nsde	nsde	0.0211	-2.033
IGFBP7	Q16270	3490	insulin like growth factor binding protein 7	Extracellular Space	transporter	0.000259	0.000849	-2.081	0.000163	-2.04
SIN3A	Q96ST3	25942	SIN3 transcription regulator family member A	Nucleus	transcription regulator	0.00222	nsde	nsde	7.42e-05	-2.102
CASP1	P29466	834	caspase 1	Cytoplasm	peptidase	0.0411	nsde	nsde	0.0362	-2.109
OAS2	P29728	4939	2'-5'-oligoadenylate synthetase 2	Cytoplasm	enzyme	0.00772	0.0353	-1.687	0.0129	-2.138
PLOD2	O00469-2	5352	procollagen-lysine,2-oxoglutarate 5-dioxygenase 2	Cytoplasm	enzyme	2.89e-06	0.00179	-1.955	0.000181	-2.146
NUSAP1	Q9BXS6	51203	nucleolar and spindle associated protein 1	Nucleus	other	0.00123	nsde	nsde	0.00224	-2.153
FN1	P02751-1	2335	fibronectin 1	Extracellular Space	enzyme	0.0215	nsde	nsde	0.0203	-2.168
MELTF	P08582	4241	melanotransferrin	Plasma Membrane	other	0.0222	0.00692	-2.002	0.0266	-2.183
MGARP	Q8TDB4	84709	mitochondria localized glutamic acid rich protein	Cytoplasm	other	0.0049	0.00839	-1.794	0.00116	-2.213
POLD3	Q15054	10714	DNA polymerase delta 3, accessory subunit	Nucleus	transcription regulator	0.00141	0.0139	-1.648	0.0027	-2.223
HMMR	O75330	3161	hyaluronan mediated motility receptor	Plasma Membrane	transmembrane receptor	3.45e-05	2.21e-05	-2.131	0.000399	-2.226
TPM1	P09493-3	7168	tropomyosin 1	Cytoplasm	other	4.34e-07	2.71e-05	-1.813	7.28e-06	-2.235
CAV1	Q03135	857	caveolin 1	Plasma Membrane	transmembrane receptor	9.53e-05	0.00951	-1.675	0.000379	-2.261
ICAM1	P05362	3383	intercellular adhesion molecule 1	Plasma Membrane	transmembrane receptor	0.000814	0.0038	-1.966	0.00247	-2.268
ENG	P17813	2022	endoglin	Plasma Membrane	transmembrane receptor	0.000276	0.00104	-2.319	0.000241	-2.276
PPT1	P50897	5538	palmitoyl-protein thioesterase 1	Cytoplasm	enzyme	8.54e-05	0.00299	-1.534	0.00087	-2.286
KIF20A	O95235	10112	kinesin family member 20A	Cytoplasm	other	0.00122	0.00479	-2.29	0.00227	-2.29
EDIL3	O43854	10085	EGF like repeats and discoidin domains 3	Extracellular Space	other	3.91e-08	0.00021	-1.724	1.14e-05	-2.301
CMPK2	Q5EBM0	129607	cytidine/uridine monophosphate kinase 2	Cytoplasm	kinase	0.00298	0.00341	-1.879	0.00392	-2.398
PKP2	Q99959	5318	plakophilin 2	Plasma Membrane	other	0.0149	0.00682	-1.855	0.000438	-2.4
ITGA2	P17301	3673	integrin subunit alpha 2	Plasma Membrane	transmembrane receptor	0.00033	0.0144	-1.477	0.000879	-2.447
MT-CO2	P00403	4513	cytochrome c oxidase subunit II	Cytoplasm	enzyme	0.0216	nsde	nsde	0.00578	-2.485
BST2	Q10589	684	bone marrow stromal cell antigen 2	Plasma Membrane	other	0.0182	nsde	nsde	0.0288	-2.494
ALDH1A1	P00352	216	aldehyde dehydrogenase 1 family member A1	Cytoplasm	enzyme	0.00595	0.00604	-2.795	0.000769	-2.506
LGALS3BP	Q08380	3959	galectin 3 binding protein	Plasma Membrane	transmembrane receptor	0.0414	nsde	nsde	0.0161	-2.538
DOCK6	Q96HP0	57572	dedicator of cytokinesis 6	Cytoplasm	other	0.0174	nsde	nsde	0.0154	-2.548
FKBP11	Q9NYL4	51303	FKBP prolyl isomerase 11	Cytoplasm	enzyme	0.031	0.0463	-1.884	0.0357	-2.568
NDUFA9	Q16795	4704	NADH:ubiquinone oxidoreductase subunit A9	Cytoplasm	enzyme	5.59e-05	0.00137	-1.703	0.00228	-2.585
PRCP	P42785	5547	prolylcarboxypeptidase	Cytoplasm	peptidase	0.00984	0.0457	-1.617	0.0134	-2.596
VWA5A	O00534	4013	von Willebrand factor A domain containing 5A	Nucleus	other	0.000238	0.00565	-2.831	0.0223	-2.633
CISD2	Q8N5K1	493856	CDGSH iron sulfur domain 2	Cytoplasm	other	0.000107	0.000266	-1.994	0.000501	-2.652
SDHA	P31040	6389	succinate dehydrogenase complex flavoprotein subunit A	Cytoplasm	enzyme	4.57e-09	1.93e-06	-2.13	1.29e-06	-2.833
NDUFS2	O75306	4720	NADH:ubiquinone oxidoreductase core subunit S2	Cytoplasm	enzyme	0.000455	0.00323	-1.717	0.000471	-2.851
CTSZ	Q9UBR2	1522	cathepsin Z	Cytoplasm	peptidase	0.000162	0.0123	-1.754	0.000176	-2.908
NDUFS3	O75489	4722	NADH:ubiquinone oxidoreductase core subunit S3	Cytoplasm	enzyme	2.54e-05	0.0232	-1.531	5.73e-05	-3.044
UQCRFS1	P47985	7386	ubiquinol-cytochrome c reductase, Rieske iron-sulfur polypeptide 1	Cytoplasm	enzyme	4e-05	0.0136	-1.684	6.28e-05	-3.077
MX1	P20591	4599	MX dynamin like GTPase 1	Cytoplasm	enzyme	0.00049	0.016	-2.161	0.00177	-3.093
B2M	P61769	567	beta-2-microglobulin	Plasma Membrane	transmembrane receptor	0.035	nsde	nsde	0.0265	-3.145
CAVIN2	O95810	8436	caveolae associated protein 2	Plasma Membrane	other	9.76e-07	0.000225	-2.406	4.32e-06	-3.344
RFTN1	Q14699	23180	raftlin, lipid raft linker 1	Plasma Membrane	other	0.0428	0.00946	-2.696	0.00262	-3.471
NDUFV1	P49821	4723	NADH:ubiquinone oxidoreductase core subunit V1	Cytoplasm	enzyme	1.4e-07	2.57e-05	-2.832	1.56e-05	-3.894
IFI44	Q8TCB0	10561	interferon induced protein 44	Cytoplasm	other	0.000528	0.00313	-2.389	0.00391	-3.942
POLD1	P28340	5424	DNA polymerase delta 1, catalytic subunit	Nucleus	enzyme	0.000948	0.0156	-2.023	0.0119	-4.062
CCN1	O00622	3491	cellular communication network factor 1	Extracellular Space	other	2.06e-05	0.00173	-2.947	0.00413	-4.328
CCN2	P29279	1490	cellular communication network factor 2	Extracellular Space	growth factor	7.8e-07	5.63e-05	-3.793	0.000422	-4.541
NDUFS1	P28331	4719	NADH:ubiquinone oxidoreductase core subunit S1	Cytoplasm	enzyme	1.03e-07	0.000318	-2.17	9.07e-06	-7.407
nsde : protein not significantly differentially expressed
